# Supplementary material for: Plant Glucosinolate Content and Host-Plant Preference and Suitability in the Small White Butterfly (Lepidoptera: Pieridae) and Comparison with Another Specialist Lepidopteran
Source: Plants (Basel). 2023 May 29;12(11):2148. doi: 10.3390/plants12112148 (PMC10255426; doi:10.3390/plants12112148)
Supplement: Supplementary file 1 [file plants-12-02148-s001.zip]

Archive with 1 entries (1 files):
- plants-2317911-supplementary.pdf
